# Supplementary material for: Testing the Effectiveness of a Commercially Sold Probiotic on Restoring the Gut Microbiota of Honey Bees: a Field Study
Source: Probiotics Antimicrob Proteins. 2023 Dec 19;17(3):991–1000. doi: 10.1007/s12602-023-10203-1 (PMC12055933; doi:10.1007/s12602-023-10203-1)
Supplement: Supplementary file 1 — Supplementary file1 (XLSX 36 KB) [file 12602_2023_10203_MOESM1_ESM.xlsx]

## Sheet: Controls_ASVs
Kruskal-Wallis (pairwise)
Group 1	Group 2	H	p-value	q-value
Control_Week0_Hive1 (n=13)	Control_Week0_Hive2 (n=15)	0.578986	0.44671	0.800411
Control_Week0_Hive3 (n=15)	Control_Week0_Hive2 (n=15)	0.768994	0.380528	0.761057
Control_Week1_Hive1 (n=12)	Control_Week0_Hive2 (n=15)	1.31028	0.252344	0.651282
Control_Week1_Hive2 (n=15)	Control_Week0_Hive2 (n=15)	0.212551	0.644776	0.800411
Control_Week1_Hive3 (n=15)	Control_Week0_Hive2 (n=15)	0.043065	0.835603	0.859477
Control_Week2_Hive1 (n=14)	Control_Week0_Hive2 (n=15)	0.213301	0.644192	0.800411
Control_Week2_Hive2 (n=15)	Control_Week0_Hive2 (n=15)	7.53308	0.006058	0.075455
Control_Week2_Hive3 (n=15)	Control_Week0_Hive2 (n=15)	0.119822	0.729227	0.844633
Control_Week0_Hive2 (n=15)	Control_Week0_Hive3 (n=15)	0.043087	0.835561	0.859477
Control_Week1_Hive1 (n=12)	Control_Week0_Hive3 (n=15)	0.100872	0.750785	0.844633
Control_Week1_Hive2 (n=15)	Control_Week0_Hive3 (n=15)	1.39898	0.236895	0.651282
Control_Week1_Hive3 (n=15)	Control_Week0_Hive3 (n=15)	0.872326	0.350312	0.761057
Control_Week2_Hive1 (n=14)	Control_Week0_Hive3 (n=15)	0.252839	0.615083	0.800411
Control_Week2_Hive2 (n=15)	Control_Week0_Hive3 (n=15)	1.76368	0.184166	0.651282
Control_Week2_Hive3 (n=15)	Control_Week0_Hive3 (n=15)	0.33856	0.560662	0.800411
Control_Week0_Hive3 (n=15)	Control_Week1_Hive1 (n=12)	0.101431	0.750119	0.844633
Control_Week1_Hive2 (n=15)	Control_Week1_Hive1 (n=12)	1.30514	0.253276	0.651282
Control_Week1_Hive3 (n=15)	Control_Week1_Hive1 (n=12)	0.797042	0.371979	0.761057
Control_Week2_Hive1 (n=14)	Control_Week1_Hive1 (n=12)	0.252589	0.615258	0.800411
Control_Week2_Hive2 (n=15)	Control_Week1_Hive1 (n=12)	4.49484	0.033997	0.194573
Control_Week2_Hive3 (n=15)	Control_Week1_Hive1 (n=12)	0.690939	0.405845	0.76897
Control_Week1_Hive1 (n=12)	Control_Week1_Hive2 (n=15)	1.5606	0.211577	0.651282
Control_Week1_Hive3 (n=15)	Control_Week1_Hive2 (n=15)	1.43267	0.23133	0.651282
Control_Week2_Hive1 (n=14)	Control_Week1_Hive2 (n=15)	0.520655	0.470563	0.800411
Control_Week2_Hive2 (n=15)	Control_Week1_Hive2 (n=15)	4.74384	0.029403	0.194573
Control_Week2_Hive3 (n=15)	Control_Week1_Hive2 (n=15)	1.55534	0.212349	0.651282
Control_Week1_Hive2 (n=15)	Control_Week1_Hive3 (n=15)	0.043087	0.835561	0.859477
Control_Week2_Hive1 (n=14)	Control_Week1_Hive3 (n=15)	0.802651	0.370302	0.761057
Control_Week2_Hive2 (n=15)	Control_Week1_Hive3 (n=15)	7.28827	0.006941	0.075455
Control_Week2_Hive3 (n=15)	Control_Week1_Hive3 (n=15)	0.441609	0.506347	0.800411
Control_Week1_Hive3 (n=15)	Control_Week2_Hive1 (n=14)	0.323258	0.569656	0.800411
Control_Week2_Hive2 (n=15)	Control_Week2_Hive1 (n=14)	6.94957	0.008384	0.075455
Control_Week2_Hive3 (n=15)	Control_Week2_Hive1 (n=14)	0.414995	0.519445	0.800411
Control_Week2_Hive1 (n=14)	Control_Week2_Hive2 (n=15)	4.31249	0.037834	0.194573
Control_Week2_Hive3 (n=15)	Control_Week2_Hive2 (n=15)	0.011976	0.912859	0.912859
Control_Week2_Hive2 (n=15)	Control_Week2_Hive3 (n=15)	7.7662	0.005323	0.075455

## Sheet: Controls_evenness
Kruskal-Wallis (pairwise)
Group 1	Group 2	H	p-value	q-value
Control_Week0_Hive1 (n=13)	Control_Week0_Hive2 (n=15)	0.004775	0.944912	0.944912
Control_Week0_Hive3 (n=15)	Control_Week0_Hive2 (n=15)	2.98408	0.084087	0.168174
Control_Week1_Hive1 (n=12)	Control_Week0_Hive2 (n=15)	6.26035	0.012347	0.063499
Control_Week1_Hive2 (n=15)	Control_Week0_Hive2 (n=15)	4.3931	0.036085	0.092789
Control_Week1_Hive3 (n=15)	Control_Week0_Hive2 (n=15)	3.14536	0.076143	0.167257
Control_Week2_Hive1 (n=14)	Control_Week0_Hive2 (n=15)	0.190738	0.662303	0.745091
Control_Week2_Hive2 (n=15)	Control_Week0_Hive2 (n=15)	0.331565	0.564739	0.677687
Control_Week2_Hive3 (n=15)	Control_Week0_Hive2 (n=15)	0.280637	0.596284	0.692459
Control_Week0_Hive2 (n=15)	Control_Week0_Hive3 (n=15)	2.29204	0.130039	0.23407
Control_Week1_Hive1 (n=12)	Control_Week0_Hive3 (n=15)	9.45	0.002111	0.015203
Control_Week1_Hive2 (n=15)	Control_Week0_Hive3 (n=15)	5.49204	0.019103	0.081515
Control_Week1_Hive3 (n=15)	Control_Week0_Hive3 (n=15)	4.9243	0.026482	0.081515
Control_Week2_Hive1 (n=14)	Control_Week0_Hive3 (n=15)	0.007619	0.930443	0.944912
Control_Week2_Hive2 (n=15)	Control_Week0_Hive3 (n=15)	0.795269	0.372512	0.478944
Control_Week2_Hive3 (n=15)	Control_Week0_Hive3 (n=15)	0.950108	0.329692	0.474756
Control_Week0_Hive3 (n=15)	Control_Week1_Hive1 (n=12)	16.8	4.2e-05	0.001495
Control_Week1_Hive2 (n=15)	Control_Week1_Hive1 (n=12)	13.7811	0.000205	0.002465
Control_Week1_Hive3 (n=15)	Control_Week1_Hive1 (n=12)	14.0908	0.000174	0.002465
Control_Week2_Hive1 (n=14)	Control_Week1_Hive1 (n=12)	1.38857	0.238646	0.390512
Control_Week2_Hive2 (n=15)	Control_Week1_Hive1 (n=12)	4.74193	0.029436	0.081515
Control_Week2_Hive3 (n=15)	Control_Week1_Hive1 (n=12)	5.11011	0.023787	0.081515
Control_Week1_Hive1 (n=12)	Control_Week1_Hive2 (n=15)	0.116667	0.732678	0.799285
Control_Week1_Hive3 (n=15)	Control_Week1_Hive2 (n=15)	2.59286	0.107347	0.203393
Control_Week2_Hive1 (n=14)	Control_Week1_Hive2 (n=15)	9.84392	0.001704	0.015203
Control_Week2_Hive2 (n=15)	Control_Week1_Hive2 (n=15)	3.08571	0.078983	0.167257
Control_Week2_Hive3 (n=15)	Control_Week1_Hive2 (n=15)	5.25952	0.021827	0.081515
Control_Week1_Hive2 (n=15)	Control_Week1_Hive3 (n=15)	0.654194	0.418617	0.519663
Control_Week2_Hive1 (n=14)	Control_Week1_Hive3 (n=15)	7.32191	0.006812	0.040872
Control_Week2_Hive2 (n=15)	Control_Week1_Hive3 (n=15)	2.16817	0.140894	0.241532
Control_Week2_Hive3 (n=15)	Control_Week1_Hive3 (n=15)	3.25548	0.071185	0.167257
Control_Week1_Hive3 (n=15)	Control_Week2_Hive1 (n=14)	4.7619	0.029096	0.081515
Control_Week2_Hive2 (n=15)	Control_Week2_Hive1 (n=14)	0.795269	0.372512	0.478944
Control_Week2_Hive3 (n=15)	Control_Week2_Hive1 (n=14)	1.11871	0.290196	0.442341
Control_Week2_Hive1 (n=14)	Control_Week2_Hive2 (n=15)	1.09714	0.294894	0.442341
Control_Week2_Hive3 (n=15)	Control_Week2_Hive2 (n=15)	0.84	0.359397	0.478944
Control_Week2_Hive2 (n=15)	Control_Week2_Hive3 (n=15)	0.052043	0.819546	0.867754

## Sheet: Controls_PD
Kruskal-Wallis (pairwise)
Group 1	Group 2	H	p-value	q-value
Control_Week0_Hive1 (n=13)	Control_Week0_Hive2 (n=15)	0.280637	0.596284	0.824439
Control_Week0_Hive3 (n=15)	Control_Week0_Hive2 (n=15)	0.980902	0.321976	0.597214
Control_Week1_Hive1 (n=12)	Control_Week0_Hive2 (n=15)	9.27811	0.002319	0.041744
Control_Week1_Hive2 (n=15)	Control_Week0_Hive2 (n=15)	0.509814	0.475219	0.710971
Control_Week1_Hive3 (n=15)	Control_Week0_Hive2 (n=15)	1.49019	0.222188	0.499922
Control_Week2_Hive1 (n=14)	Control_Week0_Hive2 (n=15)	0.941915	0.331786	0.597214
Control_Week2_Hive2 (n=15)	Control_Week0_Hive2 (n=15)	2.10557	0.146764	0.450098
Control_Week2_Hive3 (n=15)	Control_Week0_Hive2 (n=15)	2.24138	0.134361	0.450098
Control_Week0_Hive2 (n=15)	Control_Week0_Hive3 (n=15)	0.468387	0.49373	0.710971
Control_Week1_Hive1 (n=12)	Control_Week0_Hive3 (n=15)	9.75238	0.001791	0.041744
Control_Week1_Hive2 (n=15)	Control_Week0_Hive3 (n=15)	0.723011	0.395158	0.618508
Control_Week1_Hive3 (n=15)	Control_Week0_Hive3 (n=15)	2.04774	0.152432	0.450098
Control_Week2_Hive1 (n=14)	Control_Week0_Hive3 (n=15)	0.84	0.359397	0.609565
Control_Week2_Hive2 (n=15)	Control_Week0_Hive3 (n=15)	0.189677	0.663185	0.824439
Control_Week2_Hive3 (n=15)	Control_Week0_Hive3 (n=15)	2.04774	0.152432	0.450098
Control_Week0_Hive3 (n=15)	Control_Week1_Hive1 (n=12)	2.14286	0.143235	0.450098
Control_Week1_Hive2 (n=15)	Control_Week1_Hive1 (n=12)	0.003871	0.95039	0.95039
Control_Week1_Hive3 (n=15)	Control_Week1_Hive1 (n=12)	0.096774	0.755736	0.824439
Control_Week2_Hive1 (n=14)	Control_Week1_Hive1 (n=12)	2.20191	0.13784	0.450098
Control_Week2_Hive2 (n=15)	Control_Week1_Hive1 (n=12)	0.003871	0.95039	0.95039
Control_Week2_Hive3 (n=15)	Control_Week1_Hive1 (n=12)	0.096774	0.755736	0.824439
Control_Week1_Hive1 (n=12)	Control_Week1_Hive2 (n=15)	2.14286	0.143235	0.450098
Control_Week1_Hive3 (n=15)	Control_Week1_Hive2 (n=15)	0.116667	0.732678	0.824439
Control_Week2_Hive1 (n=14)	Control_Week1_Hive2 (n=15)	6.61376	0.010119	0.100529
Control_Week2_Hive2 (n=15)	Control_Week1_Hive2 (n=15)	6.43809	0.01117	0.100529
Control_Week2_Hive3 (n=15)	Control_Week1_Hive2 (n=15)	1.15238	0.283051	0.597214
Control_Week1_Hive2 (n=15)	Control_Week1_Hive3 (n=15)	0.021075	0.884574	0.936608
Control_Week2_Hive1 (n=14)	Control_Week1_Hive3 (n=15)	1.49333	0.2217	0.499922
Control_Week2_Hive2 (n=15)	Control_Week1_Hive3 (n=15)	0.155269	0.69355	0.824439
Control_Week2_Hive3 (n=15)	Control_Week1_Hive3 (n=15)	0.096774	0.755736	0.824439
Control_Week1_Hive3 (n=15)	Control_Week2_Hive1 (n=14)	1.71429	0.19043	0.489678
Control_Week2_Hive2 (n=15)	Control_Week2_Hive1 (n=14)	0.795269	0.372512	0.609565
Control_Week2_Hive3 (n=15)	Control_Week2_Hive1 (n=14)	0.155269	0.69355	0.824439
Control_Week2_Hive1 (n=14)	Control_Week2_Hive2 (n=15)	1.95048	0.162536	0.450098
Control_Week2_Hive3 (n=15)	Control_Week2_Hive2 (n=15)	3.36	0.066798	0.450098
Control_Week2_Hive2 (n=15)	Control_Week2_Hive3 (n=15)	1.03269	0.309528	0.597214

## Sheet: Control_UniFrac
Group 1	Group 2	Sample size	Permutations	pseudo-F	p-value	q-value
Control_Week0_Hive1	Control_Week0_Hive2	28	999	0.599357	0.677	0.741818
Control_Week0_Hive1	Control_Week0_Hive3	28	999	3.37345	0.027	0.081
Control_Week0_Hive1	Control_Week1_Hive1	25	999	6.20103	0.001	0.012
Control_Week0_Hive1	Control_Week1_Hive2	28	999	5.09784	0.004	0.024
Control_Week0_Hive1	Control_Week1_Hive3	28	999	2.11007	0.073	0.146
Control_Week0_Hive1	Control_Week2_Hive1	27	999	0.434909	0.792	0.838588
Control_Week0_Hive1	Control_Week2_Hive2	28	999	1.14501	0.311	0.430615
Control_Week0_Hive1	Control_Week2_Hive3	28	999	1.18612	0.283	0.40752
Control_Week0_Hive2	Control_Week0_Hive3	30	999	3.63298	0.022	0.072
Control_Week0_Hive2	Control_Week1_Hive1	27	999	2.37869	0.046	0.1104
Control_Week0_Hive2	Control_Week1_Hive2	30	999	1.86998	0.116	0.198857
Control_Week0_Hive2	Control_Week1_Hive3	30	999	1.35581	0.213	0.3195
Control_Week0_Hive2	Control_Week2_Hive1	29	999	0.29989	0.875	0.9
Control_Week0_Hive2	Control_Week2_Hive2	30	999	0.621029	0.636	0.738581
Control_Week0_Hive2	Control_Week2_Hive3	30	999	0.633012	0.614	0.7368
Control_Week0_Hive3	Control_Week1_Hive1	27	999	13.73	0.001	0.012
Control_Week0_Hive3	Control_Week1_Hive2	30	999	12.3177	0.001	0.012
Control_Week0_Hive3	Control_Week1_Hive3	30	999	6.50817	0.002	0.0144
Control_Week0_Hive3	Control_Week2_Hive1	29	999	3.24566	0.03	0.0830769
Control_Week0_Hive3	Control_Week2_Hive2	30	999	6.24754	0.002	0.0144
Control_Week0_Hive3	Control_Week2_Hive3	30	999	3.81851	0.019	0.0684
Control_Week1_Hive1	Control_Week1_Hive2	27	999	0.81241	0.556	0.714857
Control_Week1_Hive1	Control_Week1_Hive3	27	999	1.91379	0.089	0.168632
Control_Week1_Hive1	Control_Week2_Hive1	26	999	3.6782	0.01	0.045
Control_Week1_Hive1	Control_Week2_Hive2	27	999	4.19098	0.006	0.0308571
Control_Week1_Hive1	Control_Week2_Hive3	27	999	2.03358	0.096	0.1728
Control_Week1_Hive2	Control_Week1_Hive3	30	999	2.28201	0.062	0.131294
Control_Week1_Hive2	Control_Week2_Hive1	29	999	3.36523	0.036	0.0925714
Control_Week1_Hive2	Control_Week2_Hive2	30	999	4.14725	0.012	0.048
Control_Week1_Hive2	Control_Week2_Hive3	30	999	2.41302	0.057	0.12825
Control_Week1_Hive3	Control_Week2_Hive1	29	999	1.78126	0.138	0.216
Control_Week1_Hive3	Control_Week2_Hive2	30	999	1.73948	0.131	0.214364
Control_Week1_Hive3	Control_Week2_Hive3	30	999	0.864002	0.454	0.605333
Control_Week2_Hive1	Control_Week2_Hive2	29	999	0.174966	0.97	0.97
Control_Week2_Hive1	Control_Week2_Hive3	29	999	0.671298	0.602	0.7368
Control_Week2_Hive2	Control_Week2_Hive3	30	999	0.539958	0.68	0.741818

## Sheet: TerraPro_ASVs
Kruskal-Wallis (pairwise)
Group 1	Group 2	H	p-value	q-value
Treat_Week0_Hive1 (n=13)	Treat_Week0_Hive2 (n=15)	2.68603	0.101232	0.761789
Treat_Week0_Hive3 (n=15)	Treat_Week0_Hive2 (n=15)	0.332566	0.564152	0.991537
Treat_Week1_Hive1 (n=15)	Treat_Week0_Hive2 (n=15)	2.99063	0.083747	0.761789
Treat_Week1_Hive2 (n=6)	Treat_Week0_Hive2 (n=15)	0.0693524	0.792282	1
Treat_Week1_Hive3 (n=12)	Treat_Week0_Hive2 (n=15)	1.42492e-14	1	1
Treat_Week2_Hive2 (n=15)	Treat_Week0_Hive2 (n=15)	0.000531814	0.981602	1
Treat_Week2_Hive3 (n=14)	Treat_Week0_Hive2 (n=15)	0.465088	0.495256	0.991537
Treat_Week0_Hive2 (n=15)	Treat_Week0_Hive3 (n=15)	1.30572	0.25317	0.761789
Treat_Week1_Hive1 (n=15)	Treat_Week0_Hive3 (n=15)	0.00690785	0.933761	1
Treat_Week1_Hive2 (n=6)	Treat_Week0_Hive3 (n=15)	0.218892	0.639885	0.991537
Treat_Week1_Hive3 (n=12)	Treat_Week0_Hive3 (n=15)	1.15662	0.282168	0.761789
Treat_Week2_Hive2 (n=15)	Treat_Week0_Hive3 (n=15)	1.35424	0.244538	0.761789
Treat_Week2_Hive3 (n=14)	Treat_Week0_Hive3 (n=15)	1.14985	0.283581	0.761789
Treat_Week0_Hive3 (n=15)	Treat_Week1_Hive1 (n=15)	1.66109	0.197456	0.761789
Treat_Week1_Hive2 (n=6)	Treat_Week1_Hive1 (n=15)	0.0137255	0.906737	1
Treat_Week1_Hive3 (n=12)	Treat_Week1_Hive1 (n=15)	0.238824	0.625057	0.991537
Treat_Week2_Hive2 (n=15)	Treat_Week1_Hive1 (n=15)	0.14004	0.708241	0.991537
Treat_Week2_Hive3 (n=14)	Treat_Week1_Hive1 (n=15)	0.0581634	0.809423	1
Treat_Week1_Hive1 (n=15)	Treat_Week1_Hive2 (n=6)	0.343137	0.558024	0.991537
Treat_Week1_Hive3 (n=12)	Treat_Week1_Hive2 (n=6)	1.80556	0.179042	0.761789
Treat_Week2_Hive2 (n=15)	Treat_Week1_Hive2 (n=6)	1.07743	0.299274	0.761789
Treat_Week2_Hive3 (n=14)	Treat_Week1_Hive2 (n=6)	2.91582	0.087715	0.761789
Treat_Week1_Hive2 (n=6)	Treat_Week1_Hive3 (n=12)	0.140933	0.707356	0.991537
Treat_Week2_Hive2 (n=15)	Treat_Week1_Hive3 (n=12)	0.183691	0.66822	0.991537
Treat_Week2_Hive3 (n=14)	Treat_Week1_Hive3 (n=12)	0.00171877	0.966931	1
Treat_Week1_Hive3 (n=12)	Treat_Week2_Hive2 (n=15)	0.193211	0.660257	0.991537
Treat_Week2_Hive3 (n=14)	Treat_Week2_Hive2 (n=15)	0.0166368	0.897371	1
Treat_Week2_Hive2 (n=15)	Treat_Week2_Hive3 (n=14)	1.19934	0.273454	0.761789

## Sheet: TerraPro_evenness
Kruskal-Wallis (pairwise)
Group 1	Group 2	H	p-value	q-value
Treat_Week0_Hive1 (n=13)	Treat_Week0_Hive2 (n=15)	1.72361	0.189229	0.407571
Treat_Week0_Hive3 (n=15)	Treat_Week0_Hive2 (n=15)	0.089655	0.764616	0.892052
Treat_Week1_Hive1 (n=15)	Treat_Week0_Hive2 (n=15)	2.24138	0.134361	0.401058
Treat_Week1_Hive2 (n=6)	Treat_Week0_Hive2 (n=15)	0.276923	0.598725	0.848633
Treat_Week1_Hive3 (n=12)	Treat_Week0_Hive2 (n=15)	0.011834	0.913372	0.95039
Treat_Week2_Hive2 (n=15)	Treat_Week0_Hive2 (n=15)	2.67427	0.101982	0.356937
Treat_Week2_Hive3 (n=14)	Treat_Week0_Hive2 (n=15)	5.88697	0.015253	0.087534
Treat_Week0_Hive2 (n=15)	Treat_Week0_Hive3 (n=15)	0.36172	0.547552	0.848633
Treat_Week1_Hive1 (n=15)	Treat_Week0_Hive3 (n=15)	0.003871	0.95039	0.95039
Treat_Week1_Hive2 (n=6)	Treat_Week0_Hive3 (n=15)	0.006061	0.937947	0.95039
Treat_Week1_Hive3 (n=12)	Treat_Week0_Hive3 (n=15)	1.73571	0.187683	0.407571
Treat_Week2_Hive2 (n=15)	Treat_Week0_Hive3 (n=15)	0.155269	0.69355	0.848633
Treat_Week2_Hive3 (n=14)	Treat_Week0_Hive3 (n=15)	9.60191	0.001944	0.018142
Treat_Week0_Hive3 (n=15)	Treat_Week1_Hive1 (n=15)	0.588817	0.442877	0.826703
Treat_Week1_Hive2 (n=6)	Treat_Week1_Hive1 (n=15)	0.151515	0.697092	0.848633
Treat_Week1_Hive3 (n=12)	Treat_Week1_Hive1 (n=15)	0.152381	0.69627	0.848633
Treat_Week2_Hive2 (n=15)	Treat_Week1_Hive1 (n=15)	0.870968	0.350688	0.701375
Treat_Week2_Hive3 (n=14)	Treat_Week1_Hive1 (n=15)	2.89714	0.088737	0.356937
Treat_Week1_Hive1 (n=15)	Treat_Week1_Hive2 (n=6)	0.054545	0.815335	0.913175
Treat_Week1_Hive3 (n=12)	Treat_Week1_Hive2 (n=6)	1.86667	0.171857	0.407571
Treat_Week2_Hive2 (n=15)	Treat_Week1_Hive2 (n=6)	0.189677	0.663185	0.848633
Treat_Week2_Hive3 (n=14)	Treat_Week1_Hive2 (n=6)	11.0019	0.00091	0.012743
Treat_Week1_Hive2 (n=6)	Treat_Week1_Hive3 (n=12)	0.315789	0.574149	0.848633
Treat_Week2_Hive2 (n=15)	Treat_Week1_Hive3 (n=12)	0.151515	0.697092	0.848633
Treat_Week2_Hive3 (n=14)	Treat_Week1_Hive3 (n=12)	2.72109	0.09903	0.356937
Treat_Week1_Hive3 (n=12)	Treat_Week2_Hive2 (n=15)	2.14286	0.143235	0.401058
Treat_Week2_Hive3 (n=14)	Treat_Week2_Hive2 (n=15)	5.84391	0.015631	0.087534
Treat_Week2_Hive2 (n=15)	Treat_Week2_Hive3 (n=14)	11.0019	0.00091	0.012743

## Sheet: TerraPro_PD
Kruskal-Wallis (pairwise)
Group 1	Group 2	H	p-value	q-value
Treat_Week0_Hive1 (n=13)	Treat_Week0_Hive2 (n=15)	0.806897	0.369039	0.543848
Treat_Week0_Hive3 (n=15)	Treat_Week0_Hive2 (n=15)	2.67427	0.101982	0.305058
Treat_Week1_Hive1 (n=15)	Treat_Week0_Hive2 (n=15)	14.7952	0.00012	0.003355
Treat_Week1_Hive2 (n=6)	Treat_Week0_Hive2 (n=15)	2.49231	0.114404	0.305058
Treat_Week1_Hive3 (n=12)	Treat_Week0_Hive2 (n=15)	0.426036	0.513941	0.685254
Treat_Week2_Hive2 (n=15)	Treat_Week0_Hive2 (n=15)	9.10398	0.002551	0.021141
Treat_Week2_Hive3 (n=14)	Treat_Week0_Hive2 (n=15)	7.12323	0.007609	0.035509
Treat_Week0_Hive2 (n=15)	Treat_Week0_Hive3 (n=15)	0.36172	0.547552	0.696885
Treat_Week1_Hive1 (n=15)	Treat_Week0_Hive3 (n=15)	8.31011	0.003943	0.022078
Treat_Week1_Hive2 (n=6)	Treat_Week0_Hive3 (n=15)	1.55151	0.212912	0.397436
Treat_Week1_Hive3 (n=12)	Treat_Week0_Hive3 (n=15)	0.021429	0.883617	0.883617
Treat_Week2_Hive2 (n=15)	Treat_Week0_Hive3 (n=15)	4.9243	0.026482	0.105926
Treat_Week2_Hive3 (n=14)	Treat_Week0_Hive3 (n=15)	2.20191	0.13784	0.321627
Treat_Week0_Hive3 (n=15)	Treat_Week1_Hive1 (n=15)	8.79527	0.00302	0.021141
Treat_Week1_Hive2 (n=6)	Treat_Week1_Hive1 (n=15)	1.55151	0.212912	0.397436
Treat_Week1_Hive3 (n=12)	Treat_Week1_Hive1 (n=15)	0.021429	0.883617	0.883617
Treat_Week2_Hive2 (n=15)	Treat_Week1_Hive1 (n=15)	2.41935	0.119844	0.305058
Treat_Week2_Hive3 (n=14)	Treat_Week1_Hive1 (n=15)	0.230476	0.631171	0.72064
Treat_Week1_Hive1 (n=15)	Treat_Week1_Hive2 (n=6)	0.054545	0.815335	0.878053
Treat_Week1_Hive3 (n=12)	Treat_Week1_Hive2 (n=6)	3.4381	0.063709	0.222982
Treat_Week2_Hive2 (n=15)	Treat_Week1_Hive2 (n=6)	1.39742	0.237156	0.415023
Treat_Week2_Hive3 (n=14)	Treat_Week1_Hive2 (n=6)	9.06857	0.0026	0.021141
Treat_Week1_Hive2 (n=6)	Treat_Week1_Hive3 (n=12)	0.561404	0.453695	0.635173
Treat_Week2_Hive2 (n=15)	Treat_Week1_Hive3 (n=12)	0.218182	0.640429	0.72064
Treat_Week2_Hive3 (n=14)	Treat_Week1_Hive3 (n=12)	0.823129	0.364267	0.543848
Treat_Week1_Hive3 (n=12)	Treat_Week2_Hive2 (n=15)	1.05	0.305507	0.503188
Treat_Week2_Hive3 (n=14)	Treat_Week2_Hive2 (n=15)	0.214286	0.643429	0.72064
Treat_Week2_Hive2 (n=15)	Treat_Week2_Hive3 (n=14)	1.95048	0.162536	0.350077

## Sheet: TerraPro_UniFrac
Group 1	Group 2	Sample size	Permutations	pseudo-F	p-value	q-value
Treat_Week0_Hive1	Treat_Week0_Hive2	28	999	3.09007	0.023	0.0536667
Treat_Week0_Hive1	Treat_Week0_Hive3	28	999	2.69426	0.052	0.0855556
Treat_Week0_Hive1	Treat_Week1_Hive1	28	999	4.1199	0.006	0.021
Treat_Week0_Hive1	Treat_Week1_Hive2	19	999	4.04537	0.004	0.0186667
Treat_Week0_Hive1	Treat_Week1_Hive3	25	999	3.07835	0.014	0.042
Treat_Week0_Hive1	Treat_Week2_Hive2	28	999	2.5085	0.044	0.07875
Treat_Week0_Hive1	Treat_Week2_Hive3	27	999	2.96127	0.021	0.0534545
Treat_Week0_Hive2	Treat_Week0_Hive3	30	999	2.0345	0.11	0.154
Treat_Week0_Hive2	Treat_Week1_Hive1	30	999	2.98205	0.042	0.07875
Treat_Week0_Hive2	Treat_Week1_Hive2	21	999	1.43911	0.225	0.277565
Treat_Week0_Hive2	Treat_Week1_Hive3	27	999	1.41595	0.228	0.277565
Treat_Week0_Hive2	Treat_Week2_Hive2	30	999	2.39734	0.045	0.07875
Treat_Week0_Hive2	Treat_Week2_Hive3	29	999	12.7918	0.001	0.0056
Treat_Week0_Hive3	Treat_Week1_Hive1	30	999	1.76307	0.131	0.174667
Treat_Week0_Hive3	Treat_Week1_Hive2	21	999	3.31495	0.015	0.042
Treat_Week0_Hive3	Treat_Week1_Hive3	27	999	0.808042	0.475	0.511538
Treat_Week0_Hive3	Treat_Week2_Hive2	30	999	0.836327	0.425	0.476
Treat_Week0_Hive3	Treat_Week2_Hive3	29	999	8.04099	0.001	0.0056
Treat_Week1_Hive1	Treat_Week1_Hive2	21	999	2.5108	0.045	0.07875
Treat_Week1_Hive1	Treat_Week1_Hive3	27	999	1.01228	0.329	0.383833
Treat_Week1_Hive1	Treat_Week2_Hive2	30	999	0.282145	0.928	0.928
Treat_Week1_Hive1	Treat_Week2_Hive3	29	999	7.71903	0.001	0.0056
Treat_Week1_Hive2	Treat_Week1_Hive3	18	999	2.11854	0.055	0.0855556
Treat_Week1_Hive2	Treat_Week2_Hive2	21	999	2.31647	0.059	0.0869474
Treat_Week1_Hive2	Treat_Week2_Hive3	20	999	10.1766	0.001	0.0056
Treat_Week1_Hive3	Treat_Week2_Hive2	27	999	0.815576	0.502	0.520593
Treat_Week1_Hive3	Treat_Week2_Hive3	26	999	8.49929	0.001	0.0056
Treat_Week2_Hive2	Treat_Week2_Hive3	29	999	4.66893	0.006	0.021

## Sheet: DFM_ASVs
Kruskal-Wallis (pairwise)
Group 1	Group 2	H	p-value	q-value
TreatDFM_Week0_Hive1 (n=11)	TreatDFM_Week0_Hive2 (n=15)	7.29847	0.006901	0.074934
TreatDFM_Week0_Hive3 (n=15)	TreatDFM_Week0_Hive2 (n=15)	3.90157	0.048241	0.332609
TreatDFM_Week1_Hive1 (n=12)	TreatDFM_Week0_Hive2 (n=15)	0.000951	0.975402	0.975402
TreatDFM_Week1_Hive2 (n=12)	TreatDFM_Week0_Hive2 (n=15)	2.28837	0.130347	0.332609
TreatDFM_Week1_Hive3 (n=15)	TreatDFM_Week0_Hive2 (n=15)	8.5229	0.003507	0.074934
TreatDFM_Week2_Hive1 (n=14)	TreatDFM_Week0_Hive2 (n=15)	1.14445	0.284713	0.602923
TreatDFM_Week2_Hive2 (n=15)	TreatDFM_Week0_Hive2 (n=15)	0.298603	0.584759	0.725908
TreatDFM_Week2_Hive3 (n=6)	TreatDFM_Week0_Hive2 (n=15)	0.652865	0.41909	0.628635
TreatDFM_Week0_Hive2 (n=15)	TreatDFM_Week0_Hive3 (n=15)	0.833801	0.361176	0.609317
TreatDFM_Week1_Hive1 (n=12)	TreatDFM_Week0_Hive3 (n=15)	6.96198	0.008326	0.074934
TreatDFM_Week1_Hive2 (n=12)	TreatDFM_Week0_Hive3 (n=15)	2.30074	0.129313	0.332609
TreatDFM_Week1_Hive3 (n=15)	TreatDFM_Week0_Hive3 (n=15)	0.314107	0.575171	0.725908
TreatDFM_Week2_Hive1 (n=14)	TreatDFM_Week0_Hive3 (n=15)	2.68187	0.101496	0.332609
TreatDFM_Week2_Hive2 (n=15)	TreatDFM_Week0_Hive3 (n=15)	2.62378	0.105273	0.332609
TreatDFM_Week2_Hive3 (n=6)	TreatDFM_Week0_Hive3 (n=15)	2.19358	0.138587	0.332609
TreatDFM_Week0_Hive3 (n=15)	TreatDFM_Week1_Hive1 (n=12)	3.35333	0.067069	0.332609
TreatDFM_Week1_Hive2 (n=12)	TreatDFM_Week1_Hive1 (n=12)	0.537355	0.463531	0.667485
TreatDFM_Week1_Hive3 (n=15)	TreatDFM_Week1_Hive1 (n=12)	0.062184	0.803076	0.885336
TreatDFM_Week2_Hive1 (n=14)	TreatDFM_Week1_Hive1 (n=12)	0.802453	0.370361	0.609317
TreatDFM_Week2_Hive2 (n=15)	TreatDFM_Week1_Hive1 (n=12)	0.835663	0.36064	0.609317
TreatDFM_Week2_Hive3 (n=6)	TreatDFM_Week1_Hive1 (n=12)	0.739092	0.389952	0.610359
TreatDFM_Week1_Hive1 (n=12)	TreatDFM_Week1_Hive2 (n=12)	1.55708	0.212093	0.477209
TreatDFM_Week1_Hive3 (n=15)	TreatDFM_Week1_Hive2 (n=12)	8.03159	0.004597	0.074934
TreatDFM_Week2_Hive1 (n=14)	TreatDFM_Week1_Hive2 (n=12)	0.908529	0.340505	0.609317
TreatDFM_Week2_Hive2 (n=15)	TreatDFM_Week1_Hive2 (n=12)	0.436192	0.508966	0.704722
TreatDFM_Week2_Hive3 (n=6)	TreatDFM_Week1_Hive2 (n=12)	0.795773	0.37236	0.609317
TreatDFM_Week1_Hive2 (n=12)	TreatDFM_Week1_Hive3 (n=15)	2.45081	0.117464	0.332609
TreatDFM_Week2_Hive1 (n=14)	TreatDFM_Week1_Hive3 (n=15)	0.095499	0.757299	0.879444
TreatDFM_Week2_Hive2 (n=15)	TreatDFM_Week1_Hive3 (n=15)	0.172603	0.677808	0.81337
TreatDFM_Week2_Hive3 (n=6)	TreatDFM_Week1_Hive3 (n=15)	0.055223	0.814211	0.885336
TreatDFM_Week1_Hive3 (n=15)	TreatDFM_Week2_Hive1 (n=14)	2.90358	0.088383	0.332609
TreatDFM_Week2_Hive2 (n=15)	TreatDFM_Week2_Hive1 (n=14)	2.428	0.119185	0.332609
TreatDFM_Week2_Hive3 (n=6)	TreatDFM_Week2_Hive1 (n=14)	2.44328	0.118029	0.332609
TreatDFM_Week2_Hive1 (n=14)	TreatDFM_Week2_Hive2 (n=15)	0.29887	0.584591	0.725908
TreatDFM_Week2_Hive3 (n=6)	TreatDFM_Week2_Hive2 (n=15)	0.042774	0.836151	0.885336
TreatDFM_Week2_Hive2 (n=15)	TreatDFM_Week2_Hive3 (n=6)	0.001525	0.968849	0.975402

## Sheet: DFM_evenness
Kruskal-Wallis (pairwise)
Group 1	Group 2	H	p-value	q-value
TreatDFM_Week0_Hive1 (n=11)	TreatDFM_Week0_Hive2 (n=15)	0.733333	0.391805	0.604073
TreatDFM_Week0_Hive3 (n=15)	TreatDFM_Week0_Hive2 (n=15)	0.113805	0.735853	0.802749
TreatDFM_Week1_Hive1 (n=12)	TreatDFM_Week0_Hive2 (n=15)	0.969697	0.324756	0.556724
TreatDFM_Week1_Hive2 (n=12)	TreatDFM_Week0_Hive2 (n=15)	0.378788	0.538253	0.71767
TreatDFM_Week1_Hive3 (n=15)	TreatDFM_Week0_Hive2 (n=15)	3.99259	0.045701	0.182803
TreatDFM_Week2_Hive1 (n=14)	TreatDFM_Week0_Hive2 (n=15)	0.674326	0.411548	0.604073
TreatDFM_Week2_Hive2 (n=15)	TreatDFM_Week0_Hive2 (n=15)	0.733333	0.391805	0.604073
TreatDFM_Week2_Hive3 (n=6)	TreatDFM_Week0_Hive2 (n=15)	1.0101	0.314879	0.556724
TreatDFM_Week0_Hive2 (n=15)	TreatDFM_Week0_Hive3 (n=15)	0.155269	0.69355	0.796424
TreatDFM_Week1_Hive1 (n=12)	TreatDFM_Week0_Hive3 (n=15)	4.2	0.040424	0.182803
TreatDFM_Week1_Hive2 (n=12)	TreatDFM_Week0_Hive3 (n=15)	2.59286	0.107347	0.297267
TreatDFM_Week1_Hive3 (n=15)	TreatDFM_Week0_Hive3 (n=15)	11.7097	0.000622	0.022383
TreatDFM_Week2_Hive1 (n=14)	TreatDFM_Week0_Hive3 (n=15)	2.33333	0.12663	0.312888
TreatDFM_Week2_Hive2 (n=15)	TreatDFM_Week0_Hive3 (n=15)	0.021075	0.884574	0.909848
TreatDFM_Week2_Hive3 (n=6)	TreatDFM_Week0_Hive3 (n=15)	6.6	0.010198	0.091781
TreatDFM_Week0_Hive3 (n=15)	TreatDFM_Week1_Hive1 (n=12)	2.2881	0.13037	0.312888
TreatDFM_Week1_Hive2 (n=12)	TreatDFM_Week1_Hive1 (n=12)	1.05	0.305507	0.556724
TreatDFM_Week1_Hive3 (n=15)	TreatDFM_Week1_Hive1 (n=12)	6.9372	0.008442	0.091781
TreatDFM_Week2_Hive1 (n=14)	TreatDFM_Week1_Hive1 (n=12)	1.95048	0.162536	0.365705
TreatDFM_Week2_Hive2 (n=15)	TreatDFM_Week1_Hive1 (n=12)	0.010753	0.917411	0.917411
TreatDFM_Week2_Hive3 (n=6)	TreatDFM_Week1_Hive1 (n=12)	3.78788	0.051625	0.18585
TreatDFM_Week1_Hive1 (n=12)	TreatDFM_Week1_Hive2 (n=12)	0.333333	0.563703	0.724761
TreatDFM_Week1_Hive3 (n=15)	TreatDFM_Week1_Hive2 (n=12)	0.609524	0.434967	0.604073
TreatDFM_Week2_Hive1 (n=14)	TreatDFM_Week1_Hive2 (n=12)	0.066138	0.797046	0.843931
TreatDFM_Week2_Hive2 (n=15)	TreatDFM_Week1_Hive2 (n=12)	4.00238	0.045436	0.182803
TreatDFM_Week2_Hive3 (n=6)	TreatDFM_Week1_Hive2 (n=12)	0.140351	0.707932	0.796424
TreatDFM_Week1_Hive2 (n=12)	TreatDFM_Week1_Hive3 (n=15)	4.2	0.040424	0.182803
TreatDFM_Week2_Hive1 (n=14)	TreatDFM_Week1_Hive3 (n=15)	0.169312	0.680724	0.796424
TreatDFM_Week2_Hive2 (n=15)	TreatDFM_Week1_Hive3 (n=15)	3.08571	0.078983	0.258488
TreatDFM_Week2_Hive3 (n=6)	TreatDFM_Week1_Hive3 (n=15)	1.26316	0.261054	0.522108
TreatDFM_Week1_Hive3 (n=15)	TreatDFM_Week2_Hive1 (n=14)	1.28762	0.256487	0.522108
TreatDFM_Week2_Hive2 (n=15)	TreatDFM_Week2_Hive1 (n=14)	9.29419	0.002299	0.041379
TreatDFM_Week2_Hive3 (n=6)	TreatDFM_Week2_Hive1 (n=14)	0.606061	0.436275	0.604073
TreatDFM_Week2_Hive1 (n=14)	TreatDFM_Week2_Hive2 (n=15)	2.75048	0.097225	0.291676
TreatDFM_Week2_Hive3 (n=6)	TreatDFM_Week2_Hive2 (n=15)	0.244898	0.620691	0.770513
TreatDFM_Week2_Hive2 (n=15)	TreatDFM_Week2_Hive3 (n=6)	4.09697	0.04296	0.182803

[truncated: 2 more sheets: DFM_PD, DFM_UniFrac]
